# Supplementary material for: Investigating the role of Osiris genes in Drosophila sechellia larval resistance to a host plant toxin
Source: Ecol Evol. 2019 Jan 15;9(4):1922–33. doi: 10.1002/ece3.4885 (PMC6392368; doi:10.1002/ece3.4885)
Supplement: Supplementary file 5 [file ECE3-9-1922-s005.xlsx]

## Sheet: TableS6
Analysis Type:	PANTHER Overrepresentation Test (release 20170413)
Annotation Version and Release Date:	GO Ontology database Released 2017-04-24
Analyzed List:	upload_1 (Drosophila melanogaster)
Reference List:	Drosophila melanogaster (all genes in database)
Bonferroni correction:	TRUE
Bonferroni count:	3105
GO biological process complete	Drosophila melanogaster - REFLIST (14217)	upload_1 (36)	upload_1 (expected)	upload_1 (over/under)	upload_1 (fold Enrichment)	upload_1 (P-value)
defense response to Gram-positive bacterium (GO:0050830)	41	5	0.1	+	48.16	0.000217
humoral immune response (GO:0006959)	76	5	0.19	+	25.98	0.00445
defense response to bacterium (GO:0042742)	186	9	0.47	+	19.11	2.39e-06
response to bacterium (GO:0009617)	216	9	0.55	+	16.45	8.7e-06
defense response to other organism (GO:0098542)	248	9	0.63	+	14.33	2.85e-05
response to external biotic stimulus (GO:0043207)	318	9	0.81	+	11.18	0.000237
response to other organism (GO:0051707)	318	9	0.81	+	11.18	0.000237
response to biotic stimulus (GO:0009607)	318	9	0.81	+	11.18	0.000237
defense response (GO:0006952)	339	9	0.86	+	10.48	0.000406
Unclassified (UNCLASSIFIED)	2902	7	7.35	-	0.95	0
Analysis Type:	PANTHER Overrepresentation Test (release 20170413)
Annotation Version and Release Date:	GO Ontology database Released 2017-06-29
Analyzed List:	upload_1 (Drosophila melanogaster)
Reference List:	Drosophila melanogaster (all genes in database)
Bonferroni correction:	TRUE
Bonferroni count:	771
GO cellular component complete	Drosophila melanogaster - REFLIST (13706)	upload_1 (33)	upload_1 (expected)	upload_1 (over/under)	upload_1 (fold Enrichment)	upload_1 (P-value)
extracellular region (GO:0005576)	1043	12	2.51	+	4.78	0.00225
Unclassified (UNCLASSIFIED)	3541	11	8.53	+	1.29	0
intracellular (GO:0005622)	5648	3	13.6	-	0.22	0.0407
