# Supplementary material for: Investigating the role of Osiris genes in Drosophila sechellia larval resistance to a host plant toxin
Source: Ecol Evol. 2019 Jan 15;9(4):1922–33. doi: 10.1002/ece3.4885 (PMC6392368; doi:10.1002/ece3.4885)
Supplement: Supplementary file 6 [file ECE3-9-1922-s006.xlsx]

## Sheet: Sheet1
Sample	Sampling location	Position	Ref	Variants	Reads
SAMN07407412	Praslin	385	G	G	64
SAMN07407413	Praslin	385	G	G	45
SAMN07407414	Praslin	385	G	G	52
SAMN07407415	Praslin	385	G	G	27
SAMN07407416	Praslin	385	G	G	22
SAMN07407417	Praslin	385	G	T,G	T=1,G=29
SAMN07407418	La Digue	385	G	G	31
SAMN07407419	Praslin	385	G	G	22
SAMN07407420	La Digue	385	G	G	34
SAMN07407421	Mahe	385	G	G	35
SAMN07407422	Mahe	385	G	G	44
SAMN07407423	Marianne	385	G	GTCTTCC,C	C=1,GTCTTCC=1,G=27
SAMN07407424	Marianne	385	G	G	44
SAMN07407425	Mahe	385	G	G	28
SAMN07407426	La Digue	385	G	G	39
SAMN07407427	La Digue	385	G	G	42
SAMN07407428	La Digue	385	G	G	37
SAMN07407429	Mahe	385	G	G	31
SAMN07407430	La Digue	385	G	G	26
SAMN07407431	Mahe	385	GGA	G	GGA=1,G=20
SAMN07407432	Mahe	385	G	C,G	C=1,G=35
SAMN07407433	Mahe	385	G	G	24
SAMN07407434	La Digue	385	G	G	38
SAMN07407412	Praslin	283	T	T	59
SAMN07407413	Praslin	283	T	T	40
SAMN07407414	Praslin	283	T	T	41
SAMN07407415	Praslin	283	T	G	G=1,T=32
SAMN07407416	Praslin	283	T	T	29
SAMN07407417	Praslin	283	T	T	34
SAMN07407418	La Digue	283	T	T	38
SAMN07407419	Praslin	283	T	T	26
SAMN07407420	La Digue	283	T	T	38
SAMN07407421	Mahe	283	T	T	35
SAMN07407422	Mahe	283	T	T	53
SAMN07407423	Marianne	283	T	T	23
SAMN07407424	Marianne	283	T	TGTGC,TCCGA	TGTGC=1,TCCGA=1,T=44
SAMN07407425	Mahe	283	T	C	C=1,T=35
SAMN07407426	La Digue	283	T	T	40
SAMN07407427	La Digue	283	T	T	35
SAMN07407428	La Digue	283	T	T	34
SAMN07407429	Mahe	283	T	T	38
SAMN07407430	La Digue	283	T	T	32
SAMN07407431	Mahe	283	T	T	26
SAMN07407432	Mahe	283	T	T	41
SAMN07407433	Mahe	283	T	T	40
SAMN07407434	La Digue	283	T	A	A=1,T=34
